# Supplementary material for: Lycopene Protects Deoxynivalenol-Induced Intestinal Barrier Dysfunction and NLRP3 Inflammasome Activation by Targeting the ERK Pathway
Source: Antioxidants (Basel). 2025 Dec 17;14(12):1513. doi: 10.3390/antiox14121513 (PMC12729457; doi:10.3390/antiox14121513)
Supplement: Supplementary file 1 [file antioxidants-14-01513-s001.zip]

Archive with 1 entries (1 files):
- antioxidants-4020515-supplementary.pdf
